# Supplementary material for: RtHSFA9s of Rhodomyrtus tomentosa Positively Regulate Thermotolerance by Transcriptionally Activating RtHSFA2s and RtHSPs
Source: Life (Basel). 2024 Dec 2;14(12):1591. doi: 10.3390/life14121591 (PMC11676978; doi:10.3390/life14121591)
Supplement: Supplementary file 1 [file life-14-01591-s001.zip › Table S1.xlsx]

## Sheet: Table S1
Table S1 List of primers used in this study.
Primer name	Gene ID	Sequence 5’→3’	Note
RtHSFA9a AscI F	Rt03g06670.1	ACGGCGCGCCATGACGACGGCGTCCCCCG	Gene cloning
RtHSFA9a Xbal R	Rt03g06670.1	GCTCTAGAGGGCATCAGTCCCGCTGCTTG
RtHSFA9b ascI F	Rt03g06680.1	ACGGCGCGCCATGACGACGGCGCCCCAC	Gene cloning
RtHSFA9b spel R	Rt03g06680.1	GGACTATGGGCATCAGTACCGCTGC
RtHSFA9c AscI F	Rt03g47450.1	ACGGCGCGCCATGGTGGTGGAGGCCGGTG	Gene cloning
RtHSFA9c SpeI R	Rt03g47450.1	CCACTAGTAGGCATTAATGCCGCAGGTTGC
RtHSFA2a QT F	Rt03g50460.1	AGGAATGCTCGTGGAAGGGAATTG	RT-qPCR
RtHSFA2a QT R	Rt03g50460.1	GAAGCCGCTGTGACCTCATCTTG
RtHSFA2b QT F	Rt03g10240.1	TCAGGAGGAAGCGGAGATTGACC	RT-qPCR
RtHSFA2b QT R	Rt03g10240.1	CGCCATAGAGAAGTGACTCCATATCG
RtHSP21.8 QT F	Rt06g46430.1	GGCAGGTTCTGGAGGCAGTTCA	RT-qPCR
RtHSP21.8 QT R	Rt06g46430.1	CTTGGCGTCGCTCTTGATCTTGG
RtHSP26.5 QT F	Rt06g49520.1	GCATTACAACACGAGCCTAGTCCTAC	RT-qPCR
RtHSP26.5 QT R	Rt06g49520.1	GGTCCTTGGAATGATGACGGTGAG
RtActin QT F	Rt11g24100.1	CTGGTATTGTTCTGGACTCTGGAGAC	RT-qPCR
RtActin QT R	Rt11g24100.1	TTCTCGTTCGGCAGTGGTAGTGA
AtActin2 QT F	AT3G18780.1	GGTAACATTGTGCTCAGTGGTGG	RT-qPCR
AtActin2 QT R	AT3G18780.1	AACGACCTTAATCTTCATGCTGC
RtHSFA9a QT F	Rt03g06670.1	GCCACCGAATGCTTGCTCCAA	RT-qPCR
RtHSFA9a QT R	Rt03g06670.1	GACGAGACTCCATCTGTGCTGAATC
RtHSFA9b QT F	Rt03g06680.1	CGATACTTCAAGCACTCCAACTTCTCC	RT-qPCR
RtHSFA9b QT R	Rt03g06680.1	TGATCCGAGGCAACAGCACTTCT
RtHSFA9c QT F	Rt03g47450.1	GGAAGAAGAAGAAGCCAAGCAGAGA	RT-qPCR
RtHSFA9c QT R	Rt03g47450.1	CATCTCCACAAGCACCGAACTCAT
RtHSP17.4 QT F	Rt09g31260.1	CCTGTTGGACGGCGATCACTTG	RT-qPCR
RtHSP17.4 QT R	Rt09g31260.1	GGCGAGACGAGAACACGAGCTT
RtHSP70 QT F	Rt06g48070.1	CTTGCTCGATGTCACGCCTCTG	RT-qPCR
RtHSP70 QT R	Rt06g48070.1	GTTGTCCTTCGTCCTCGCTCTC
HSP21.8 pro KpnI F	Rt06g46430.1	GGGGTACCAACGAGTGGACGGATGGCG	Promoter cloning
HSP21.8 pro BamHI R	Rt06g46430.1	CGGGATCCTTCCGCGCTTGTTCAGGATTG
HSP70 pro KpnI F	Rt06g48070.1	GGGGTACCCCAAGTCCTCAGAGCCCGTG	Promoter cloning
HSP70 pro BamHI R	Rt06g48070.1	CGGGATCCTGATGGAGGTTCGAGCTAGTGC
RtHSFA2apro SmaI F	Rt03g50460.1	TCCCCCGGGCATGTTATGAGATAACGATTAAAC	Promoter cloning
RtHSFA2apro SacII R	Rt03g50460.1	TCCCCGCGGTGTTCTTGCAGGAGGAGGG
RtHSFA2bpro SmaI F	Rt03g10240.1	TCCCCCGGGAAGTGAAGCAGACAAATGATG	Promoter cloning
RtHSFA2bpro SacII R	Rt03g10240.1	TCCCCGCGGTGCGTTTCTAGGTTTTG
